# Supplementary material for: Association of Atherogenic Index of Plasma with Cardiometabolic Risk Factors and Markers in Lean 14-to-20-Year-Old Individuals: A Cross-Sectional Study
Source: Children (Basel). 2023 Jun 30;10(7):1144. doi: 10.3390/children10071144 (PMC10378605; doi:10.3390/children10071144)
Supplement: Supplementary file 1 [file children-10-01144-s001.zip]

Archive with 1 entries (1 files):
- children-2481329-supplementary.pdf
